# Supplementary material for: Label-Free Direct Detection of Cylindrospermopsin via Graphene-Enhanced Surface Plasmon Resonance Aptasensor
Source: Toxins (Basel). 2023 May 10;15(5):326. doi: 10.3390/toxins15050326 (PMC10220545; doi:10.3390/toxins15050326)
Supplement: Supplementary file 1 [file toxins-15-00326-s001.zip]

Archive with 1 entries (1 files):
- toxins-2328941-supplementary.pdf
